# Supplementary material for: Synergistic and Intelligent Hydrogel for Conducting Osteoblast Proliferation: Synthesis, Characterization, and Multifunctional Properties
Source: Gels. 2025 Nov 14;11(11):910. doi: 10.3390/gels11110910 (PMC12652084; doi:10.3390/gels11110910)
Supplement: Supplementary file 1 [file gels-11-00910-s001.zip]

Archive with 1 entries (1 files):
- gels-3976640-supplementary.pdf
